# Supplementary material for: Call combinations and compositional processing in wild chimpanzees
Source: Nat Commun. 2023 May 4;14:2225. doi: 10.1038/s41467-023-37816-y (PMC10160036; doi:10.1038/s41467-023-37816-y)
Supplement: Supplementary file 6 — Source Data [file 41467_2023_37816_MOESM6_ESM.xlsx]

## Sheet: Source-data-snake
ID	cdt	combination	nb_recruited
RE	back	yes	8
NB	front	yes	7
ZM	back	yes	2
RE	alone	yes	14
MS	alone	yes	1
KT	alone	no	0
FK	front	no	0
FD	back	no	0
NK	back	no	0
SQ	front	no	0
ZG	back	no	0
SQ	alone	no	0
KT	back	no	0
HW	alone	no	0
NK	alone	no	0
KT	front	yes	11
ZF	alone	yes	4
NR	back	no	2
FK	alone	no	0
ZG	front	yes	1
MS	back	yes	13

## Sheet: Source-data-playback
ID	cdt	combination	duration_look_speak	nb-look	latency_first_look	move_speak
PS	AH	no	5.6389	1	1.8	no
ZL	AH	no	39.313	7	1.36	no
ZL	WB	no	25.313	4	1.84	no
KU	AH	no	0	2	120	no
KU	AH-WB	yes	83.815	2	2.57	yes
FK	WB	no	9.232	2	0.84	no
FK	AH	no	7.158	2	89.4	no
MS	AH-WB	yes	36.71	2	1.72	no
PS	AH-WB	yes	25.474	7	1.52	yes
KT	AH-WB	yes	98.835	6	1.64	yes
PS	WB	no	11.115	5	6.48	no
FK	AH-WB	yes	51.59	10	0.36	no
ZL	AH-WB	yes	49.635	5	2.12	no
MS	WB	no	15.824	7	0.747	no
KT	AH	no	6.502	2	15.846	no
